# Supplementary material for: Incidence of Crown and Root Rot in Rhododendron simsii Caused by Phytopythium vexans in China and Screening of Endophytic Bacteria for Biocontrol
Source: Microorganisms. 2025 Oct 22;13(11):2417. doi: 10.3390/microorganisms13112417 (PMC12654715; doi:10.3390/microorganisms13112417)
Supplement: Supplementary file 1 [file microorganisms-13-02417-s001.zip]

Archive with 2 entries (2 files):
- Result S1.pdf
- Result S2..xlsx
