# Supplementary material for: Incidence of Crown and Root Rot in Rhododendron simsii Caused by Phytopythium vexans in China and Screening of Endophytic Bacteria for Biocontrol
Source: Microorganisms. 2025 Oct 22;13(11):2417. doi: 10.3390/microorganisms13112417 (PMC12654715; doi:10.3390/microorganisms13112417)
Supplement: Supplementary file 1 [file microorganisms-13-02417-s001.zip › Result S2..xlsx]

## Sheet: Sheet1
Bacteria	Radius (mm)										Bacteria	Inhibition rate	Inhibition rate	Inhibition rate	Inhibition rate	Inhibition rate	Inhibition rate	Inhibition rate	Inhibition rate	Inhibition rate mean value	Inhibition rate mean value Standard deviation
A3	15	20	15	12	14	14	16	15			A3	0.53125	0.375	0.53125	0.625	0.5625	0.5625	0.5	0.53125	0.52734	0.07172
B4	14	12	15	20	17	12	14	15			B4	0.5625	0.625	0.53125	0.375	0.46875	0.625	0.5625	0.53125	0.53516	0.08257
E3	15	11	15	12	13	12	14	15			E3	0.53125	0.65625	0.53125	0.625	0.59375	0.625	0.5625	0.53125	0.58203	0.04994
D12	12	13	13	12	14	13	14	12			D12	0.625	0.59375	0.59375	0.625	0.5625	0.59375	0.5625	0.625	0.59766	0.02608
E4	14	12	13	13	12	13	13	11			E4	0.5625	0.625	0.59375	0.59375	0.625	0.59375	0.59375	0.65625	0.60547	0.02863
D9	12	12	10	11	10	12	9	13			D9	0.625	0.625	0.6875	0.65625	0.6875	0.625	0.71875	0.59375	0.65234	0.04238
C12	11	12	10	11	10	10	11	10			C12	0.65625	0.625	0.6875	0.65625	0.6875	0.6875	0.65625	0.6875	0.66797	0.02325
H3	8	7	9	9	7	8	9	7			H3	0.75	0.78125	0.71875	0.71875	0.78125	0.75	0.71875	0.78125	0.75	0.02893
The radius of the control group=32mm
The inhibition rate = (radius of the control group - radius of the treatment group) / radius of the control group
